# Supplementary material for: Polygenic risk score across distinct colorectal cancer screening outcomes: from premalignant polyps to colorectal cancer
Source: BMC Med. 2021 Nov 8;19:261. doi: 10.1186/s12916-021-02134-x (PMC8574048; doi:10.1186/s12916-021-02134-x)
Supplement: Supplementary file 1 — Additional file 1: Tab. S1. Detailed information of the 133 SNPs used to calculate the PRS. [file 12916_2021_2134_MOESM1_ESM.xlsx]

## Sheet: SuppTable1
rsID	chr	pos	A1	A2	RISK_ALLELE	Rsq_RiskStrat	Geno_RiskStrat	Rsq_CRCGEN	Geno_CRCGEN	Selected	published_beta	MAF	OR	SE	L95	U95	P
rs72647484	1	22587728	C	T	T	0.72963	Imputed	0.94576	Imputed	Yes	0.0504	0.933	1.004	0.09899	0.8267	1.219	0.9703
rs4360494	1	38455891	G	C	G	0.95404	Imputed	0.93426	Imputed	Yes	0.0379	0.4939	0.9947	0.04916	0.9033	1.095	0.9132
rs12144319	1	55246035	C	T	C	0.6962	Imputed	0.96543	Imputed	Yes	0.0661	0.2208	1.064	0.05937	0.9475	1.196	0.2934
rs7542665	1	62673037	T	C	C	0.85788	Imputed	0.99956	Genotyped	Yes	0.0334	0.6733	0.9887	0.05292	0.8913	1.097	0.8303
rs6678517	1	183002639	G	A	A	0.98596	Imputed	0.99995	Genotyped	Yes	0.073	0.6308	1.067	0.05154	0.9645	1.18	0.2085
rs17011141	1	222112634	G	A	G	0.99871	Genotyped	1	Genotyped	Yes	0.0877	0.1947	1.08	0.06142	0.9576	1.218	0.2097
rs7606562	2	48686695	A	T	T	0.94789	Imputed	0.8649	Imputed	Yes	0.0414	0.6505	0.9686	0.05117	0.8761	1.071	0.5325
rs11692435	2	98275354	A	G	G	0.43477	Imputed	0.98772	Genotyped	Yes	0.0492	0.9474	1.084	0.1111	0.8718	1.347	0.4688
rs448513	2	159964552	C	T	C	0.83068	Imputed	0.98838	Imputed	Yes	0.0054	0.356	0.9354	0.05166	0.8453	1.035	0.196
rs11884596	2	199612407	C	T	C	0.88745	Imputed	0.94888	Imputed	Yes	0.0342	0.3931	0.9975	0.05013	0.9042	1.1	0.9602
rs983402	2	199781586	T	C	T	0.97975	Imputed	0.99633	Imputed	Yes	0.0622	0.2886	1.05	0.05448	0.9441	1.169	0.3661
rs3731861	2	219191256	C	T	T	0.79536	Imputed	0.9893	Imputed	Yes	0.0613	0.6013	1.082	0.05045	0.98	1.194	0.1191
rs35470271	3	40915239	G	A	G	0.18823	Imputed	0.99974	Genotyped	Bad QC	0.0994	--	--	--	--	--	--
rs9831861	3	53088285	T	G	G	0.70387	Imputed	0.99197	Imputed	Yes	0.0294	0.5641	1.073	0.04948	0.9741	1.183	0.1526
rs6781752	3	66365163	A	G	A	0.86075	Imputed	0.99099	Imputed	Yes	0.0597	0.1929	1.069	0.06248	0.9462	1.209	0.2826
rs13086367	3	112903888	G	A	A	0.99784	Genotyped	0.94251	Imputed	Yes	0.0463	0.5304	1.039	0.04936	0.9434	1.145	0.4359
rs12635946	3	112916918	T	C	C	0.87917	Imputed	0.94969	Imputed	Yes	0.0334	0.5829	1.09	0.05027	0.9876	1.203	0.08708
rs72942485	3	112999560	A	G	G	0.90274	Imputed	0.99593	Genotyped	Yes	0.0545	0.9848	1.129	0.2039	0.7571	1.684	0.5516
rs10049390	3	133701119	G	A	A	0.99651	Genotyped	0.84451	Imputed	Yes	0.0455	0.7561	0.9716	0.05718	0.8686	1.087	0.6148
rs113569514	3	133748789	C	T	T	0.8122	Imputed	0.93091	Imputed	Yes	0.0414	0.8472	1.214	0.06943	1.06	1.391	0.005175
rs9876206	3	169517436	T	C	C	0.9539	Imputed	0.99793	Imputed	Yes	0.0453	0.7689	1.127	0.05829	1.006	1.264	0.03953
rs13149359	4	94938618	A	C	A	0.90149	Imputed	0.98147	Imputed	Yes	0.052	0.3501	1.017	0.05133	0.9192	1.124	0.7497
rs1391441	4	106128760	G	A	A	0.98806	Imputed	1	Genotyped	Yes	0.0148	0.6901	1.113	0.05241	1.004	1.233	0.04132
rs11727676	4	145659064	C	T	C	0.75147	Imputed	0.66056	Imputed	Yes	0.0093	0.09229	1.115	0.08263	0.9485	1.311	0.1868
rs78368589	5	1240204	T	C	T	0.91939	Imputed	0.99683	Imputed	Yes	0.0786	0.0362	0.908	0.1299	0.7039	1.171	0.4578
rs2735940	5	1296486	G	A	G	0.99937	Genotyped	1	Genotyped	Yes	0.0865	0.4706	0.9707	0.04991	0.8802	1.07	0.5511
rs7708610	5	40102443	A	G	A	0.94482	Imputed	0.97996	Imputed	Yes	0.0384	0.3552	1.087	0.05214	0.9815	1.204	0.1092
rs12514517	5	40280076	A	G	A	0.81312	Imputed	0.99658	Imputed	Yes	0.1013	0.3017	1.098	0.05388	0.9883	1.221	0.08161
rs145364999	5	98206082	A	T	T	0.46393	Imputed	0.43968	Imputed	Bad QC	0.3496	--	--	--	--	--	--
rs755229494	5	112097351	G	A	G	0.31966	Imputed	0.14712	Imputed	Bad QC	0.6286	--	--	--	--	--	--
rs12659017	5	125988175	A	G	G	0.98436	Imputed	0.96277	Imputed	Yes	0.0374	0.785	0.9743	0.05999	0.8663	1.096	0.6649
rs4976270	5	134467220	T	C	C	0.8895	Imputed	0.99962	Genotyped	Yes	0.0693	0.5088	1.047	0.04947	0.9502	1.154	0.3532
rs2070699	6	12292772	T	G	T	0.77727	Imputed	0.9256	Imputed	Yes	0.0294	0.4602	0.9385	0.04946	0.8518	1.034	0.1995
rs1476570	6	29809860	A	G	A	0.99932	Imputed	0.99927	Imputed	Yes	0.0492	0.3628	0.977	0.05146	0.8833	1.081	0.6514
rs3131043	6	30758466	G	A	G	0.99996	Genotyped	0.99961	Imputed	Yes	0.0294	0.4391	1.02	0.04965	0.9256	1.124	0.6875
rs116353863	6	31010185	C	T	C	0.9991	Imputed	0.99484	Imputed	Yes	0.1202	0.03938	0.9205	0.1281	0.7161	1.183	0.518
rs116685461	6	31315512	A	G	G	0.99823	Imputed	0.99777	Imputed	Yes	0.0655	0.8381	1.122	0.06741	0.9828	1.28	0.08873
rs2516420	6	31449620	T	C	C	0.99414	Imputed	0.99847	Imputed	Yes	0.1091	0.8877	0.9682	0.07703	0.8325	1.126	0.6747
rs3830041	6	32191339	T	C	T	0.97839	Imputed	0.98225	Imputed	Yes	0.0645	0.09934	1.074	0.0822	0.9141	1.262	0.3858
rs9271695	6	32593080	A	G	G	0.97831	Genotyped	0.99421	Imputed	Yes	0.0889	0.8584	1.133	0.07166	0.9845	1.304	0.08157
rs16878812	6	35569562	G	A	A	0.95179	Imputed	0.99978	Genotyped	Yes	0.0778	0.879	1.094	0.07505	0.9444	1.267	0.2309
rs9470361	6	36623379	A	G	A	0.99984	Genotyped	0.99999	Genotyped	Yes	0.054	0.2555	0.9986	0.05616	0.8945	1.115	0.9797
rs62396735	6	41702582	C	T	C	0.86238	Imputed	0.86159	Imputed	Yes	0.033	0.3117	1.111	0.05346	1	1.234	0.04935
rs13204733	6	55566108	G	A	G	0.79446	Imputed	0.99993	Genotyped	Yes	0.0643	0.1155	0.9189	0.07747	0.7895	1.07	0.2752
rs62404966	6	55712124	T	C	C	0.92028	Imputed	0.99996	Genotyped	Yes	0.0724	0.7821	1.188	0.05997	1.056	1.336	0.004161
rs12672022	7	45136423	C	T	T	0.94769	Imputed	0.98143	Imputed	Yes	0.0067	0.8835	1.068	0.07701	0.9187	1.242	0.3908
rs80077929	7	46094089	T	C	T	0.82219	Imputed	0.99897	Genotyped	Yes	0.0093	0.1371	0.988	0.07206	0.8579	1.138	0.8675
rs10951878	7	46926695	C	T	C	0.81777	Imputed	0.97433	Imputed	Yes	0.0531	0.4587	1.14	0.04945	1.034	1.256	0.008228
rs3801081	7	47511161	A	G	G	0.99683	Genotyped	0.99734	Genotyped	Yes	0.0253	0.6804	1.021	0.05316	0.9197	1.133	0.7003
rs16892766	8	117630683	C	A	C	0.99732	Genotyped	0.98603	Imputed	Yes	0.2099	0.07737	1.24	0.09064	1.038	1.481	0.01759
rs6469654	8	117632965	G	C	G	0.86082	Imputed	0.98408	Imputed	Yes	0.0677	0.2233	1.059	0.05959	0.9425	1.191	0.3338
rs117079142	8	117790914	A	C	A	0.74037	Imputed	0.98671	Imputed	Yes	0.1139	0.02957	1.174	0.1443	0.8847	1.558	0.2664
rs6983267	8	128413305	T	G	G	0.97465	Imputed	0.99985	Genotyped	Yes	0.1052	0.5583	1.168	0.04977	1.06	1.288	0.001779
rs7013278	8	128414892	T	C	T	0.96897	Imputed	1	Genotyped	Yes	0.0091	0.3838	1.187	0.05091	1.075	1.312	0.0007386
rs4313119	8	128571855	T	G	G	0.69209	Imputed	0.99961	Genotyped	Yes	0.0518	0.785	1.142	0.06074	1.014	1.287	0.02834
rs1537372	9	22103183	T	G	G	0.93973	Imputed	0.99624	Imputed	Yes	0.012	0.4972	1.003	0.04858	0.912	1.103	0.9484
rs34405347	9	101679752	G	T	T	0.63486	Imputed	0.99554	Genotyped	Yes	0.0089	0.9268	1.133	0.09687	0.9369	1.37	0.1979
rs10980628	9	113671403	C	T	C	0.66502	Imputed	0.99537	Imputed	Yes	0.0511	0.2186	1.039	0.05974	0.9241	1.168	0.5226
rs12217641	10	8663875	T	C	C	0.75118	Imputed	1	Genotyped	Yes	0.0069	0.6744	0.9581	0.0526	0.8642	1.062	0.4157
rs11255841	10	8739580	A	T	T	0.85736	Imputed	0.99955	Imputed	Yes	0.1064	0.7162	1.161	0.05477	1.043	1.293	0.006318
rs10821907	10	52648454	T	C	C	0.84713	Imputed	0.97379	Imputed	Yes	0.073	0.8305	0.9968	0.06531	0.877	1.133	0.9607
rs704017	10	80819132	A	G	G	0.99723	Genotyped	0.99824	Genotyped	Yes	0.0765	0.5503	1.115	0.05102	1.009	1.232	0.0334
rs1250567	10	81046265	C	T	C	0.98526	Imputed	0.98271	Imputed	Yes	0.047	0.3922	1.051	0.05028	0.952	1.159	0.3264
rs10786560	10	101315166	A	G	G	0.72458	Imputed	0.78642	Imputed	Yes	0.0082	0.816	0.9957	0.0631	0.8798	1.127	0.9449
rs11190164	10	101351704	G	A	G	0.99793	Genotyped	0.99717	Genotyped	Yes	0.0889	0.2387	1.097	0.05881	0.9773	1.231	0.1164
rs12246635	10	114288619	C	T	C	0.49482	Imputed	0.99893	Imputed	Yes	0.0975	0.07861	1.139	0.09125	0.9522	1.362	0.1548
rs11196170	10	114722621	A	G	A	0.92997	Imputed	0.96553	Imputed	Yes	0.0527	0.2494	0.9864	0.05668	0.8827	1.102	0.8087
rs4450168	11	10286755	C	A	C	0.647	Imputed	0.70761	Imputed	Yes	0.0413	0.147	1.002	0.06902	0.8752	1.147	0.9771
rs174533	11	61549025	A	G	G	0.98818	Imputed	0.99955	Genotyped	Yes	0.0636	0.692	1.082	0.0547	0.9723	1.205	0.1481
rs7121958	11	74280012	T	G	G	0.82351	Imputed	1	Genotyped	Yes	0.078	0.5164	1.067	0.04909	0.9687	1.174	0.1894
rs7946853	11	74409077	T	C	C	0.83251	Imputed	0.92538	Imputed	Yes	0.0119	0.8505	1.146	0.07	0.9993	1.315	0.05111
rs61389091	11	74427921	T	C	C	0.90841	Imputed	0.99123	Imputed	Yes	0.1934	0.9675	1.165	0.1383	0.8887	1.528	0.2685
rs55864876	11	100717136	A	G	G	0.8509	Imputed	0.94197	Imputed	Yes	0.015	0.9348	1.188	0.1001	0.9764	1.445	0.08512
rs2186607	11	101656397	A	T	T	0.99598	Imputed	0.99773	Imputed	Yes	0.0483	0.5359	1.061	0.04924	0.9636	1.169	0.2272
rs3087967	11	111156836	T	C	T	0.92346	Imputed	0.99956	Genotyped	Yes	0.1122	0.2816	1.06	0.05546	0.9506	1.181	0.2953
rs35808169	12	4368607	C	T	C	0.92647	Imputed	0.99565	Imputed	Yes	0.089	0.1616	1.064	0.06709	0.9331	1.214	0.3538
rs3217810	12	4388271	T	C	T	0.52308	Imputed	0.9954	Genotyped	Yes	0.1181	0.08566	1.171	0.08678	0.9875	1.388	0.06952
rs3217874	12	4400808	T	C	T	0.98146	Imputed	0.99969	Genotyped	Yes	0.0453	0.3654	1.081	0.05131	0.9779	1.196	0.1274
rs10849433	12	6406904	C	T	C	0.74322	Imputed	0.97729	Imputed	Yes	0.0468	0.278	0.9847	0.05485	0.8843	1.096	0.7784
rs2250430	12	6421174	A	T	T	0.59388	Imputed	0.74563	Imputed	Yes	0.0597	0.6669	1.068	0.05208	0.9642	1.183	0.2073
rs2710310	12	12035649	T	C	C	0.93986	Imputed	0.85974	Imputed	Yes	0.0145	0.7573	0.9677	0.05787	0.864	1.084	0.5707
rs77969132	12	31594813	T	C	T	0.01048	Imputed	0.00295	Imputed	Bad QC	0.1583	--	--	--	--	--	--
rs11610543	12	43134191	A	G	G	0.53394	Imputed	0.99626	Imputed	Yes	0.0474	0.5571	1.015	0.04911	0.9216	1.117	0.7656
rs12372718	12	51171090	G	A	G	0.87968	Imputed	0.99999	Genotyped	Yes	0.0896	0.4157	1.146	0.04991	1.039	1.263	0.006491
rs4759277	12	57533690	A	C	A	0.99845	Imputed	0.99993	Genotyped	Yes	0.0285	0.3091	1.004	0.05285	0.9052	1.113	0.9408
rs597808	12	111973358	A	G	G	0.94243	Imputed	0.98621	Imputed	Yes	0.0737	0.5554	1.042	0.04956	0.9453	1.148	0.4092
rs1427760	12	115100714	T	C	C	0.85179	Imputed	0.98588	Imputed	Yes	0.0424	0.5379	1.055	0.04948	0.9576	1.163	0.2779
rs7300312	12	115890922	C	T	C	0.92301	Imputed	0.99948	Genotyped	Yes	0.066	0.4964	1.099	0.04955	0.9975	1.211	0.05613
rs377429877	13	34092164	T	C	C	0.92703	Imputed	0.97271	Imputed	Yes	0.0468	0.5793	1.017	0.05029	0.9212	1.122	0.7426
rs7333607	13	37462010	G	A	G	0.46959	Imputed	0.99341	Imputed	Yes	0.0758	0.2146	1.136	0.06081	1.009	1.28	0.03554
rs45597035	13	73649152	G	A	A	0.70826	Imputed	0.94618	Imputed	Yes	0.0495	0.705	0.981	0.05387	0.8827	1.09	0.7218
rs78341008	13	73791554	C	T	C	0.67409	Imputed	0.9958	Imputed	Yes	0.0109	0.07557	1.272	0.0945	1.057	1.531	0.01095
rs1924816	13	73997961	G	A	A	0.74479	Imputed	0.99956	Genotyped	Yes	0.0506	0.7874	1.068	0.05976	0.9503	1.201	0.2686
rs1330889	13	78609615	T	C	C	0.96446	Imputed	0.98928	Imputed	Yes	0.0453	0.8319	0.9708	0.06657	0.852	1.106	0.6559
rs8000189	13	111075881	C	T	T	0.89201	Imputed	0.98624	Imputed	Yes	0.0473	0.6136	0.9585	0.05096	0.8674	1.059	0.4059
rs1951864	14	54369299	A	G	A	0.99084	Imputed	0.99937	Imputed	Yes	0.0059	0.3777	1.055	0.05085	0.9553	1.166	0.2885
rs35107139	14	54419106	A	C	C	0.99285	Genotyped	0.99376	Genotyped	Yes	0.0912	0.522	1.089	0.04994	0.9875	1.201	0.08757
rs4901473	14	54445157	G	A	G	0.75352	Imputed	0.99941	Genotyped	Yes	0.0465	0.4056	1.114	0.04984	1.011	1.229	0.02971
rs17094983	14	59189361	A	G	G	0.90543	Imputed	0.99964	Genotyped	Yes	0.0062	0.8523	1.015	0.07028	0.8848	1.165	0.8272
rs8020436	14	59208437	A	G	A	0.99782	Genotyped	1	Genotyped	Yes	0.0294	0.3972	0.9738	0.04973	0.8834	1.073	0.5934
rs12708491	15	32992836	A	G	G	0.99831	Genotyped	0.9998	Genotyped	Yes	0.0464	0.5542	1.068	0.04886	0.9707	1.176	0.1766
rs2293581	15	33010736	A	G	A	0.99975	Genotyped	0.99861	Imputed	Yes	0.1248	0.2063	1.232	0.06033	1.095	1.387	0.000536
rs17816465	15	33156386	A	G	A	0.71305	Imputed	0.9998	Genotyped	Yes	0.069	0.1893	1.02	0.06344	0.9007	1.155	0.7557
rs12594720	15	67007018	G	C	C	0.95261	Imputed	0.94759	Imputed	Yes	0.0246	0.7197	1.035	0.05511	0.929	1.153	0.5333
rs56324967	15	67402824	T	C	C	0.57012	Imputed	0.94149	Imputed	Yes	0.0689	0.6919	1.095	0.05332	0.9866	1.216	0.08792
rs745213	15	68060389	T	G	G	0.91687	Imputed	0.99591	Genotyped	Yes	0.0072	0.8055	1.039	0.06251	0.919	1.174	0.5429
rs7495132	15	91172901	T	C	T	0.87353	Imputed	0.98047	Imputed	Yes	0.0453	0.1115	1.165	0.07739	1.001	1.356	0.04818
rs9924886	16	68743939	C	A	A	0.92437	Imputed	0.99966	Genotyped	Yes	0.055	0.7322	1.072	0.05578	0.961	1.196	0.2123
rs9930005	16	80043258	C	A	C	0.94817	Imputed	0.93766	Imputed	Yes	0.0061	0.4668	1.053	0.04936	0.956	1.16	0.2946
rs12447408	16	86252544	A	G	A	0.71074	Imputed	0.99518	Genotyped	Yes	0.0079	0.2139	1.044	0.05963	0.9285	1.173	0.474
rs12149163	16	86339315	T	C	T	0.80758	Imputed	0.98693	Imputed	Yes	0.0487	0.483	1.017	0.04957	0.9225	1.12	0.7399
rs62042090	16	86703949	T	C	T	0.90813	Imputed	0.98367	Imputed	Yes	0.0481	0.1919	1.244	0.06215	1.101	1.405	0.0004423
rs4968127	17	809643	G	A	G	0.99605	Genotyped	0.99794	Genotyped	Yes	0.0514	0.3606	1.138	0.05127	1.03	1.259	0.01146
rs73975586	17	814243	T	A	A	0.5457	Imputed	0.78231	Imputed	Yes	0.0497	0.8585	1.038	0.07091	0.9035	1.193	0.5968
rs1078643	17	10707241	G	A	A	0.73456	Imputed	0.69222	Imputed	Yes	0.0747	0.7515	0.9767	0.0576	0.8724	1.093	0.6818
rs983318	17	70413253	A	G	A	0.94313	Imputed	0.99917	Genotyped	Yes	0.0397	0.2197	1.148	0.05952	1.022	1.29	0.02035
rs373585858	17	80394556	A	G	A	0.19139	Imputed	0.07594	Imputed	Bad QC	0.1103	--	--	--	--	--	--
rs75954926	17	81061048	A	G	G	0.87894	Imputed	0.85705	Imputed	Yes	0.0882	0.6618	0.9773	0.05196	0.8826	1.082	0.658
rs11874392	18	46453156	T	A	A	0.98605	Imputed	0.9953	Imputed	Yes	0.1606	0.5713	1.247	0.05076	1.129	1.377	1.37e-05
rs34797592	19	16417198	T	C	T	0.95451	Imputed	0.96341	Imputed	Yes	0.0824	0.1427	1.018	0.07135	0.8849	1.17	0.8055
rs28840750	19	33519927	G	T	T	0.76444	Imputed	0.99565	Imputed	Yes	0.1939	0.9272	0.9688	0.09536	0.8036	1.168	0.7394
rs1963413	19	41871573	G	A	A	0.9712	Imputed	0.99776	Imputed	Yes	0.0441	0.5872	0.9568	0.04939	0.8685	1.054	0.3713
rs12979278	19	49218602	C	T	T	0.96835	Imputed	0.96419	Imputed	Yes	0.0293	0.5156	0.979	0.04912	0.8891	1.078	0.6656
rs73068325	19	59079096	T	C	T	0.45123	Imputed	0.96063	Imputed	Yes	0.0066	0.1951	1.123	0.06226	0.9937	1.268	0.06307
rs189583	20	6376457	G	C	G	0.99963	Imputed	1	Imputed	Yes	0.0795	0.2789	1.077	0.05506	0.9671	1.2	0.1765
rs994308	20	6603622	T	C	C	0.91751	Imputed	0.99976	Genotyped	Yes	0.0626	0.5712	1.067	0.04937	0.9687	1.176	0.1884
rs4813802	20	6699595	G	T	G	0.83961	Imputed	0.99962	Genotyped	Yes	0.0819	0.3153	1.088	0.05352	0.9796	1.208	0.1155
rs28488	20	6762221	C	T	T	0.76027	Imputed	0.99935	Genotyped	Yes	0.0714	0.6762	1.064	0.05266	0.9595	1.18	0.2398
rs11087784	20	7740976	G	A	G	0.58574	Imputed	1	Genotyped	Yes	0.0874	0.1605	1.074	0.06676	0.9424	1.224	0.2841
rs556532366	20	8568071	T	C	T	0.57356	Imputed	0.72798	Imputed	Bad QC	0.0715	--	--	--	--	--	--
rs6058093	20	33213196	C	A	C	0.94481	Imputed	0.98784	Imputed	Yes	0.045	0.4768	0.9823	0.04974	0.8911	1.083	0.7199
rs6031311	20	42666475	C	T	T	0.59004	Imputed	0.99847	Genotyped	Yes	0.0362	0.7628	1.068	0.05783	0.9534	1.196	0.2562
rs6066825	20	47340117	G	A	A	0.99834	Genotyped	0.87547	Imputed	Yes	0.0719	0.5833	1.065	0.05026	0.9648	1.175	0.2128
rs6067417	20	48983697	T	C	C	0.87924	Imputed	0.99907	Genotyped	Yes	0.0331	0.5713	0.9751	0.05055	0.8831	1.077	0.6183
rs6063514	20	49055318	T	C	C	0.99038	Imputed	0.9947	Imputed	Yes	0.0547	0.598	1.139	0.05031	1.032	1.257	0.009852
rs6091189	20	49256285	T	C	T	0.62155	Imputed	0.999	Genotyped	Yes	0.0549	0.1593	0.9886	0.06745	0.8662	1.128	0.8651
rs13831	20	57475191	A	G	G	0.99631	Genotyped	0.93782	Imputed	Yes	0.0334	0.7252	1.037	0.05551	0.9298	1.156	0.5168
rs1741640	20	60932414	T	C	C	0.81555	Imputed	0.98048	Imputed	Yes	0.1146	0.7586	1.137	0.05756	1.015	1.272	0.02618
rs2738783	20	62308612	T	G	T	0.94759	Imputed	0.99522	Genotyped	Yes	0.006	0.1528	0.8851	0.0691	0.773	1.013	0.07737
