# Supplementary material for: Polygenic risk score across distinct colorectal cancer screening outcomes: from premalignant polyps to colorectal cancer
Source: BMC Med. 2021 Nov 8;19:261. doi: 10.1186/s12916-021-02134-x (PMC8574048; doi:10.1186/s12916-021-02134-x)
Supplement: Supplementary file 3 — Additional file 3: Tab. S2. Sample size for the distribution of the PRS in cases and controls for each analyzed model. [file 12916_2021_2134_MOESM3_ESM.xlsx]

## Sheet: SuppTable2
		PRS_Controls	PRS_Cases	Sex_Female_Controls	Sex_Female_Cases	Sex_Male_Controls	Sex_Male_Cases
	alleles	n	n	n	n	n	n
	[110,112]	4	1	2	1	2	0
	(112,114]	3	1	2	0	1	1
	(114,116]	9	4	4	0	5	4
	(116,118]	9	10	5	4	4	6
	(118,120]	21	6	8	1	13	5
	(120,122]	40	19	27	4	13	15
	(122,124]	53	30	31	5	22	25
	(124,126]	79	32	40	11	39	21
	(126,128]	70	43	35	15	35	28
	(128,130]	124	71	66	25	58	46
	(130,132]	100	67	63	22	37	45
	(132,134]	104	69	54	27	50	42
	(134,136]	81	68	47	24	34	44
	(136,138]	73	63	42	20	31	43
	(138,140]	70	56	48	14	22	42
	(140,142]	41	36	12	9	29	27
	(142,144]	32	27	16	13	16	14
	(144,146]	22	26	16	12	6	14
	(146,148]	13	11	10	2	3	9
	(148,150]	6	4	2	1	4	3
	(150,152]	2	4	1	3	1	1
		Age_[49,60)_Controls	Age_[49,60)_Cases	Age_[60,72)_Controls	Age_[60,72)_Cases
	alleles	n	n	n	n
	[110,112]	2	0	2	1
	(112,114]	2	1	1	0
	(114,116]	6	1	3	3
	(116,118]	6	5	3	5
	(118,120]	10	1	11	5
	(120,122]	17	6	23	13
	(122,124]	27	13	26	17
	(124,126]	39	15	40	17
	(126,128]	36	18	34	25
	(128,130]	56	35	68	36
	(130,132]	45	34	55	33
	(132,134]	59	32	45	37
	(134,136]	34	33	47	35
	(136,138]	35	28	38	35
	(138,140]	34	25	36	31
	(140,142]	22	21	19	15
	(142,144]	20	7	12	20
	(144,146]	11	6	11	20
	(146,148]	7	3	6	8
	(148,150]	3	1	3	3
	(150,152]	1	1	1	3
		FIT_Negative_Controls	FIT_Negative_Cases	FIT_Positive_Controls	FIT_Positive_Cases	HIGHRISK_Controls	HIGHRISK_Cases
	alleles	n	n	n	n	n	n
	[110,112]	2	0	2	1	5	0
	(112,114]	0	1	3	0	4	0
	(114,116]	6	1	3	3	12	1
	(116,118]	5	1	4	9	15	4
	(118,120]	11	0	10	6	23	4
	(120,122]	12	2	28	17	49	10
	(122,124]	20	0	33	30	71	12
	(124,126]	20	3	59	29	96	15
	(126,128]	24	4	46	39	97	16
	(128,130]	36	6	88	65	169	26
	(130,132]	30	6	70	61	132	35
	(132,134]	37	6	67	63	152	21
	(134,136]	18	9	63	59	113	36
	(136,138]	21	9	52	54	108	28
	(138,140]	22	4	48	52	98	28
	(140,142]	14	0	27	36	55	22
	(142,144]	11	3	21	24	45	14
	(144,146]	6	1	16	25	34	14
	(146,148]	6	0	7	11	18	6
	(148,150]	2	2	4	2	7	3
	(150,152]	1	0	1	4	5	1
