# Supplementary material for: Polygenic risk score across distinct colorectal cancer screening outcomes: from premalignant polyps to colorectal cancer
Source: BMC Med. 2021 Nov 8;19:261. doi: 10.1186/s12916-021-02134-x (PMC8574048; doi:10.1186/s12916-021-02134-x)
Supplement: Supplementary file 4 — Additional file 4: Tab. S3 Detailed positive and negative predicted values and their correspondent 95%CI for each analyzed model. [file 12916_2021_2134_MOESM4_ESM.xlsx]

## Sheet: SuppTable3
	Models	Cutoff	NPV	NPVciL	NPVciH	PPV	PPVciL	PPVciH	Sens	Spec
	Screening	123	0.88	0.76	0.94	0.19	0.15	0.24	0.91	0.11
	Screening	126	0.89	0.8	0.94	0.2	0.16	0.25	0.84	0.21
	Screening	139	0.82	0.78	0.86	0.19	0.11	0.31	0.21	0.84
	Screening	142	0.82	0.78	0.86	0.21	0.1	0.39	0.12	0.92
	Female	123	0.92	0.76	0.98	0.14	0.1	0.2	0.93	0.12
	Female	126	0.95	0.83	0.98	0.15	0.11	0.22	0.93	0.12
	Female	139	0.88	0.82	0.92	0.16	0.07	0.32	0.93	0.12
	Female	142	0.88	0.82	0.92	0.21	0.08	0.44	0.93	0.12
	Male	123	0.83	0.59	0.94	0.25	0.18	0.33	0.91	0.1
	Male	126	0.81	0.65	0.91	0.25	0.19	0.34	0.91	0.1
	Male	139	0.76	0.68	0.82	0.23	0.11	0.44	0.91	0.1
	Male	142	0.76	0.68	0.82	0.21	0.06	0.54	0.91	0.1
	[49,60)	123	0.85	0.67	0.95	0.13	0.09	0.18	0.91	0.11
	[49,60)	126	0.85	0.7	0.93	0.12	0.08	0.18	0.91	0.11
	[49,60)	139	0.95	0.91	0.97	0.18	0.09	0.34	0.91	0.11
	[49,60)	142	0.93	0.88	0.95	0.16	0.05	0.38	0.91	0.11
	[60,72)	123	0.88	0.67	0.96	0.23	0.17	0.3	0.9	0.11
	[60,72)	126	0.88	0.74	0.95	0.24	0.18	0.32	0.9	0.11
	[60,72)	139	0.82	0.75	0.87	0.42	0.23	0.63	0.9	0.11
	[60,72)	142	0.81	0.74	0.86	0.47	0.2	0.75	0.9	0.11
	Negative	123	0.9	0.78	0.96	0.17	0.13	0.22	0.88	0.12
	Negative	126	0.9	0.82	0.96	0.18	0.14	0.23	0.88	0.12
	Negative	139	0.84	0.79	0.88	0.17	0.09	0.29	0.88	0.12
	Negative	142	0.84	0.8	0.88	0.19	0.08	0.37	0.88	0.12
	Positive	123	0.56	0.47	0.65	0.48	0.45	0.51	0.92	0.1
	Positive	126	0.6	0.53	0.66	0.49	0.46	0.52	0.92	0.1
	Positive	139	0.54	0.51	0.57	0.55	0.48	0.61	0.92	0.1
	Positive	142	0.54	0.51	0.56	0.57	0.48	0.66	0.92	0.1
	Screening HihgRisk	123	0.97	0.87	0.99	0.06	0.04	0.09	0.92	0.11
	Screening HihgRisk	126	0.97	0.9	0.99	0.06	0.04	0.09	0.84	0.2
	Screening HihgRisk	139	0.95	0.92	0.97	0.05	0.02	0.14	0.25	0.84
	Screening HihgRisk	142	0.95	0.92	0.97	0.08	0.02	0.23	0.12	0.92
